# Supplementary material for: ANGPTL7, a therapeutic target for increased intraocular pressure and glaucoma
Source: Commun Biol. 2022 Oct 3;5:1051. doi: 10.1038/s42003-022-03932-6 (PMC9529959; doi:10.1038/s42003-022-03932-6)
Supplement: Supplementary file 4 — Supplementary Data 1 [file 42003_2022_3932_MOESM4_ESM.xlsx]

## Sheet: Figure 2b source
Source data for Figure 2b
1:11193627:G:T IOPg measurements (mmHg)
RR	RA	AA
11.145	20.955	12.475
10.89	11.325	10.32
12	15.13	19.395
14.83	13.6	5.93
17.895	13.39	14.9
18.575	16.65	9.325
14.46	20.225	18.64
16.055	13.21	10.42
12.76	12.385
13.82	15.66
10.405	16.29
13.405	12.88
15.05	17.55
12.965	14.25
21.12	12.645
11.17	17.57
15.66	10.92
18.965	12.23
16.9	11.52
16.005	10.335
17.235	19.425
10.58	13.39
16.12	13.45
18.2	9.89
14.545	20.325
22.265	9.36
18.4	14.825
12.38	18.65
14.805	16.92
14.315	9.74
18.49	17.88
25.305	10.565
14.92	20.765
13.135	13.695
10.69	14.49
20.785	9.46
25.04	14.21
18.165	14.91
10.25	21.655
16.355	16.935
16.855	19.3375
8.9	16.765
13.43	17.04
22.06	15.01
18.18	8.66
20.035	15.22
13.585	17.465
16.38	12.995
15.87	17.4
19.835	13.375
12.88	16.83
14.2	9.04
15.105	18.725
18.2525	15.265
17.64	13.775
16.015	19.255
24.92	19.645
17.465	17.145
21	14.54
19.555	14.195
12.345	18.625
16.725	18.2
14.4	14.085
10.14	10.4
13.16	15.18
15.695	13.68
14.64	20.335
11.585	19.255
11.67	16.585
21.505	20.98
20.6	16.815
16.63	14.56
9.28	14.465
19.03	10.98
10.755	21.2
19.925	15.885
14.645	17.42
15.87	11.87
13.985	12.14
18.845	13.8
22.57	13.125
15.17	15.11
17.555	13.73
16.055	17.565
12.97	8.93
12.685	18.04
8.385	13.485
14.01	14.94
21.355	18.885
19.385	16.655
17.095	19.56
13.33	16.8175
13.235	13.24
14.465	13.485
17.575	17.7
13.395	14.865
14.925	15.28
11.675	15.35
14.235	12.075
17.11	9.915
15.5025	13.87
18.52	11.68
21.385	12.03
13.47	15.02
19.715	19.505
15.175	13.375
12.435	19.36
19.255	16.875
17.72	9.93
19.53	17.67
19.435	10.77
15.125	11.805
18.835	18.035
15.435	14.29
15.6	13.515
13.455	18.21
15.65	16.365
20.7	13.735
15.425	10.75
21.13	17.295
17.06	16.21
16.97	16.295
11.515	12.99
13.45	13.375
29.405	15.645
22.645	13.48
11.61	17.29
14.72	15.06
12.91	17.565
14.99	12.74
14.28	15.725
14.545	11.5
13.9	15.695
13.125	16.96
13.62	8.375
13.94	16.8
12.09	13.125
14.105	12.85
11.48	16.635
10.49	12.91
15.82	10.395
16.455	12.735
21.965	10.885
13.345	18.265
18.125	9.8
15.935	11.59
13.88	14.36
19.53	18.485
17.94	17.6
9.96	12.34
10.265	18.995
21	11.465
13.87	12.95
13.68	9.825
15.515	14.14
16.73	12.1
20.03	11.83
16.43	12.805
12.68	15.775
11.885	10.655
14.585	16.39
15.22	16.015
15.05	11.475
10.725	16.39
20.575	10.91
14.46	16.085
18.365	16.715
15.385	12.4
18.74	17.81
17.26	17.99
15.945	9.815
22.23	11.325
13.88	15.53
14.335	16.66
17.61	15.145
18.2	13.9
17.305	12.63
17.665	13.47
17.72	10.29
17.105	15.895
17.01	14.12
13.99	16.88
14.775	13.895
13.105	9.145
16.64	11.55
11.435	15.105
12.48	14.625
14.82	21.415
17.2	14.795
14.56	11.405
7.995	13.555
14.595	19.41
15.21	17.6525
19.68	14.915
13.685	11.495
15.005	15.675
16.875	18.255
14.485	20.755
16.08	16.35
16.22	15.605
10.09	12.905
19.075	19.71
9.14	17.43
13.795	20.82
14.85	14.335
17.615	18.555
12.42	15.55
20.86	21.525
22.065	17.835
11.345	15.175
12.01	12.245
14.705	9.99
15.065	13.13
20.13	17.76
14.18	15.755
9.98	15.73
18.875	13.195
13.5725	14.33
19.26	18.675
13.615	12.995
16.025	12.865
15.9	15.05
8.12	18.92
14.37	12.78
11.55	19.405
10.19	13.945
18.01	14.825
16.795	17.71
18.055	11.1
15.12	15.035
9.985	10.0425
14.585	20.25
12.14	12.21
15.855	13.8
11.5	17.23
20.105	16.565
16.475	9.975
17.08	13.48
16.9	13.375
15.83	15.9
7.035	11.375
18.815	13.97
21.905	11.02
11.94	12.52
17.215	15.375
12.24	12.59
20.59	17.11
15.59	15.425
15.025	11.17
14.05	17.025
9.26	18.95
20.035	17.79
13.21	18.765
24.7	10.865
15.45	15.755
16.485	16.64
12.065	10.835
16.21	12.685
14.105	14.62
19.32	15.315
17.615	10.795
13.005	21.47
15.36	19.01
15.13	11.73
17.75	12.605
13.78	11.98
14.75	17.055
14.945	11.835
15.315	11.955
24.34	18.58
21.025	16.25
20.685	12.475
14.945	14.845
11.005	14.32
19.385	11.045
20.115	9.99
9.525	13.65
10.075	13.835
20.05	14.615
20.325	13.585
14.015	17.66
19.32	12.58
11	16.225
10.945	12.14
16.475	19.91
12.885	11.51
15.065	14.94
16.14	17.215
11.705	19.655
17.325	13.875
13.97	19.795
17.865	13.325
16.31	11.79
19.675	17.715
17.805	20.085
20.12	16.52
15.425	14.635
14.2	14.415
19.765	16.815
16.135	12.4
17.005	17.18
13.82	20.93
18.02	14.805
14.47	15.555
19.15	9.34
19.175	16.065
16.045	16.19
18.905	14.4
11.67	15.975
17.225	17.12
18.425	19.59
12.965	14.555
14.6	15.35
22.215	17.69
13.615	18.285
15.21	17.195
24.3	14.335
14.01	20.34
20.785	13.03
10.51	12.585
12.285	12.125
18.325	14.52
14.375	15.02
15.25	15.725
16.97	14.37
8.685	12.82
18.19	16.37
19.59	18.31
16.22	7.905
14.185	19.26
9.56	19.47
18.61	8.075
17.725	15.855
18.04	17.89
13.6375	11.78
15.105	17.26
10.745	18.09
14.645	15.54
16.36	15.1
19.88	12.985
18.725	16.89
19.115	18.08
16.555	22.825
15.75	19.835
15.295	16.01
17.58	11.115
15.71	14.33
20.085	15.47
16.125	18.195
18.71	18.27
14.395	18.765
13.335	13.78
17.11	12.75
16.215	17.075
15.615	11.76
17.515	12.295
14.565	13.445
11.27	12.055
14.235	11.1375
14.125	11.345
16.83	14.725
12.765	15.44
15.2	13.835
13.295	13.54
21.43	13.83
12.845	22.28
20.79	11.485
21.28	14.545
15.59	11.445
23.005	12.445
15.87	13.51
19.85	23.13
15.01	23.395
10.365	13.34
12.25	9.765
17.34	12.55
10.765	13.23
15.895	14.025
11.1	12.405
13.215	21.51
29.595	12.455
20.585	13.13
10.18	18.475
10.545	9.175
17.065	14.695
17.265	17.635
16.44	10.71
15.755	17.605
15.14	19.52
16.415	14.04
15.825	13.57
15.955	12.205
9.995	9.64
13.775	14.52
20.63	13.285
16.11	16.97
14.105	14.15
10.025	14.88
17.575	16.26
18.335	14.76
16.62	12.44
15.185	24.42
15.855	16.075
19.145	21.6
22.545	15.77
18.73	13.955
16.95	16.06
15.205	11.78
12.07	13.08
14.88	8.945
18.8	12.825
22.25	10.225
15.05	11.08
25.145	14.84
20.305	12.53
15.125	13.475
20.46	18.51
20.945	16.12
13.915	13.905
16	15.495
18.905	14.665
15	14.9
14.385	11.695
12.92	14.25
19.51	14.1
10.365	12.935
11.69	15.425
19.225	12.005
23.465	13.59
14.655	18.22
12.32	14.155
16.135	26.245
13.915	12.29
14.95	21.09
12.78	13.62
14.175	11.635
11.325	18.47
11.175	19.645
13.49	11.4
16.86	10.595
14.16	17.33
13.875	11.165
14.93	8.895
17.345	11.555
12.06	12.2
15.045	14.13
11.745	12.145
15.51	15.805
17.175	17.45
17.09	18.375
6.72	11.295
11.57	12.01
13.485	9.195
14.0675	12.195
17.26	13.65
14.265	19.905
14.505	15.31
16.46	19.955
16.475	9.275
14.565	15.105
15.98	10.255
23.325	12.385
9.6	12.76
18.015	14.625
13.485	17.955
18.48	15.54
14.155	15.575
17.765	16.775
18.81	12.48
19.395	16.16
18.09	13.115
21.075	20.745
17.285	17.92
19.075	15.57
13.6	13.93
15.72	10.41
13.86	17.925
12.785	19.445
17.915	12.51
19.115	11.72
14.245	9.81
17.52	17.195
20.09	11.44
17.58	15.255
23.4	13.98
17.58	14.495
18.065	15.97
12.27	22.66
15.725	24.03
19.655	20.845
16.41	17.74
19.1	16.87
14.34	10.235
20.43	18.135
15.09	10.085
13.765	13.49
15.24	12.87
20.7	10.935
15.8	21.85
18.025	16.815
15.71	7.4
18.58	16.2
12.775	9.5
13.845	12.225
13.065	16.165
13.49	17.275
11.645	16.035
12.28	16.94
18.845	18.31
26	17.115
20.45	21.06
11.86	18.055
12.43	14.235
19.54	11.985
16.27	18.915
14.25	17.285
22.06	17.945
16.195	15.725
16.71	11.95
11.79	18.36
15.585	15.165
15.99	15.875
18.355	13.935
18.655	16.735
13.375	20.46
15.515	17.44
12.92	18.04
12.18	12.205
10.395	19.88
17.1	12.91
18.12	11.92
18.385	19.855
18.26	13.595
14.67	8.21
20.735	9.345
13.62	15.715
15.71	14.62
12.91	13.975
18.55	13.2
14.35	14.94
14.265	14.505
16.725	17.62
16.82	9.405
16.915	13.965
13.205	12.45
15.215	17.715
16.625	19.85
13.615	16.04
13.585	14.61
14.56	14.095
15.32	12.895
23.6	12.81
22.035	13.01
15.995	11.92
15.64	21.115
16.305	10.595
11.15	12.8
18.81	13.975
16.295	18.075
15.925	17.41
18.05	15.16
11.6	11.735
14.22	16.645
12.365	11.52
20.925	19.33
11.72	19.5
20.52	13.005
22.285	16.505
11.34	15.675
14.8525	23.75
17.97	14.31
19.555	16.36
14.515	12.895
8.005	16.865
11.495	19.0175
17.195	14.885
17.25	13.485
14.075	13.42
14.26	16.375
7.205	11.185
15.535	13.98
18.295	17.465
19.195	13.855
20.65	10.695
19.875	11.78
17.1	20.9
13.35	13.27
17.715	13.815
12.58	13.055
17.855	13.9
13.15	13.115
13.715	12.94
11.93	10.29
14.88	16.98
13.57	13.995
17.85	13.795
20.85	10.6
18.155	12.18
12.73	13.235
11.97	9.93
19.56	13.47
13.16	10.52
18.37	18.92
12.15	9.655
13.24	13.69
13.53	16.595
14.385	12.87
10.915	15.915
13.295	13.09
25.55	8.985
11.56	11.47
15.24	14.1
16.01	15.28
16.96	13.74
21.53	9.335
15.725	15.415
15.965	18.475
16.945	15.0775
16.695	9.925
15.73	17.08
16.065	19.2
18.435	14.825
10.585	15.735
16.23	19.085
15.175	18.165
13	16
17.625	14.295
30.235	14.245
13.895	14.54
11.255	15.31
9.56	11.85
25.83	17.77
15.55	15.46
15.13	21.52
11.755	12.365
12.375	19.495
18.98	17.32
19.325	20.49
16.825	22.38
13.43	11.785
14.415	16.01
18.625	19.905
15.46	14.435
12.765	18.17
14.525	17.875
16.145	13.12
12.9625	15.2025
14.82	21.05
13.195	13.525
20.715	12.61
15.82	11.945
9.975	19.025
18.675	14.34
15.12	19.12
15.605	12.93
22.605	14.41
20.38	13.78
12.435	10.505
21.94	14.725
19.615	12.095
18.125	14.295
18.405	12.7
11.89	19.075
8.86	15.66
13.63	12.37
22.84	19.455
11.7	17.61
12.48	20.345
10.665	22.9
16.63	14.595
18.195	16.15
22.385	12.245
17.66	13.64
14.775	15.325
10.935	17.455
16.34	12.735
10.725	12.855
23.735	14.795
13.74	13.7
13.795	12.1475
15.92	17.61
13.84	15.63
13.975	14.18
16.115	12.53
14.485	14.18
10.55	15.78
15.5	17.7
11.985	16.69
15.06	13.37
20.265	15.37
15.41	18.8
11.085	20.14
14.515	14.5
11.715	15.925
11.675	16.755
18.805	17.77
14.125	18.775
11.06	16.865
10.215	17.745
19.215	26.22
10.495	13.095
18.5	12.54
13.12	11.095
15.05	19.065
13.14	15.27
7.84	14.61
17.21	14.17
16.11	14.45
18.135	14.475
20.725	17.495
13.68	12.135
13.3	20.065
20.11	15.035
22.85	7.12
21.665	16.73
14.93	17.565
12.99	15.485
13.975	12.04
13.805	12.49
19.215	19.24
18.23	16.84
17.255	16.135
16.22	12.955
12.9375	12.8625
18.72	12.875
15.89	22.215
10.39	15.435
15.18	9.365
20.41	17.255
18.28	12.915
18.91	12.68
17.515	19.33
10.325	5.135
10.56	15.26
15.33	16.17
10.405	17.57
12.245	18.755
6.565	18.87
12.73	13.87
11.86	12.02
14.13	14.72
15.06	12.33
14.18	8.815
14.08	17
15.725	12.315
14.435	15.865
17.53	12.14
14.875	17.975
15.1	14.275
14.225	15.495
15.28	10.505
13.9225	19.035
13.905	16.88
16.04	10.425
14.81	9.46
16.11	18.76
11.955	13.425
17.73	16.9
14.72	20.205
15.38	19.465
11.505	14.105
15.48	14.045
15.315	11.955
16.67	12.24
16.575	17.145
16.11	10.39
10.55	18.475
17.49	26.755
18.74	17.475
11.01	9.425
18.92	16.17
12.145	19.705
15.8	15.3
12.05	12.47
16.575	11.695
16.19	15.265
15.36	14.02
19.525	16.33
18.495	15.875
15.215	13.845
20.265	22.54
14.945	13.115
15.825	13.905
13.03	14.61
14.78	15.615
17.805	14.655
13.595	14.09
13.935	10.315
14.72	12.615
15.2	21.445
7.61	12.325
9.905	12.99
15.155	13.1925
13.655	18.49
10.66	13.565
15.87	15.55
13.705	9.075
12.69	22.155
18.33	18.01
10.345	11.9
14.585	13.66
17.17	16.685
21.375	13.46
12.95	16.23
14.4	24.215
15.34	19.95
16.78	13.995
17.525	9.285
15.52	13.93
14.92	10.58
17.725	18.465
10.555	17.805
19.26	13.77
15.615	19.305
13.435	16.785
15.6	17.555
18.445	18.55
19.69	8.95
21.105	10.15
20.025	13.01
18.275	17.48
17.535	20.925
18.825	18.505
18.36	16.05
17.955	13.165
16.035	18.735
11.35	15.18
11.64	9.21
18.94	13.265
10.9	17.195
21.42	17.28
11.62	11.01
14.87	17.75
21.985	9.585
12.54	11.63
13.055	16.785
17.04	12.31
13.71	13.405
16.925	15.835
12	13.795
12.7775	15.68
12.625	14.39
16.5	14.735
18.825	9.745
16.855	13.77
18.565	18.45
10.505	12.675
18.11	12.23
16.4975	16.25
12.57	14.105
18.9	15.7075
12.045	13.52
21.415	18.885
21.465	17.205
13.96	20.21
11.175	13.61
20.115	10.27
15.765	19.445
14.71	14.5
18.605	15.33
13.355	14.595
21.03	13.095
15.67	13.365
17.47	14.09
12.065	19.54
14.59	19.65
16.035	16.66
10.535	9.865
18.84	17.915
18.98	18.545
18.38	15.325
12.645	17.44
15.27	13.66
12	11.19
8.585	23.65
15.435	15.0125
18.205	19.96
10.96	12.225
16.32	18.7525
15.415	22.81
14.675	12.755
15.215	14.46
15.105	14.63
14.935	14.585
14.45	15.565
13.065	16.2
9.45	15.7
14.445	16.11
13.985	13.73
20.74	14.19
17.375	26.35
21.145	12.22
21.36	14.165
16.875	16.375
12.285	14.405
13.775	9.715
14.5	11.46
15.895	10.435
10.47	18.19
20.83	17.965
13.4725	13.2
17.675	16.805
8.11	16.42
20.175	14.145
14.04	17.8
17.11	12.655
17.455	9.845
10.66	13.38
14.935	18.175
13.49	16.27
19.265	16.18
12.72	24.705
15.695	15.645
12.405	19.885
9.96	16.07
17.545	15.995
17.78	11.84
19.26	10.48
16.985	19.39
16.14	8.11
15.44	11.075
16.36	12.595
10.575	13.05
15.31	14.995
12.935	12.24
11.13	14.23
18.75	18.56
19.015	13.96
19.565	11.96
19.63	27.555
18.915	15.305
7.85	16.955
14.745	13.16
14.86	15.61
14.605	14.61
20.63	14.54
12.645	12.36
17.035	14.485
7.535	17.44
15.86	18.74
14.43	16.46
20.335	13.21
14.165	15.01
17.38	14.69
13.44	12.975
14.955	17.395
13.855	22.2
14.78	15.415
16.6625	17.93
20.48	13.935
21.865	11.745
14.005	12.645
19.915	10.4
16.23	14.395
6.68	13.22
14.385	14.4125
21.135	12.665
17.535	15.265
12.79	11.665
15.135	13.065
15.155	16.45
15.205	19.055
24.295	15.565
16.395	18.33
15.075	11.545
17.27	16.48
23.535	15.79
16.33	16.95
13.755	18.26
16.045	16.165
21.26	11.815
17.23	19.335
15.04	17.205
13.51	15.435
18.475	15.84
14.485	30
9.585	10.3725
12.285	11.165
11.725	12.915
14.265	14.335
17.485	11.485
17.17	19.58
14.365	14.735
12.415	14.47
12.52	15.11
11.52	11.83
21.055	22.765
16.875	14.29
19.14	17.605
15.955	11.51
14.655	18.65
11.535	17.235
19.2525	11.78
15.975	12.52
20.04	12.495
11.52	13.455
16.23	16.715
17.74	13.89
13.77	11.665
10.5775	14.855
14.52	15.145
13.51	17.105
16.11	16.76
15.07	8.35
12.825	12.605
21.185	14.45
15.705	14.18
17.495	14.05
14.055	14.575
14.655	18.755
14.895	14.895
12.0675	13.41
15.105	13.93
8.565	21.18
13.795	14.78
14.575	14.935
18.095	17.545
9.225	12
15.495	19.47
16.2075	8.855
24.26	13.42
18.935	11.265
17.74	16.985
14.21	14.93
19.25	13.805
25.145	16.72
15.615	12.69
11.95	19.495
12.395	16.775
11.22	18.295
25.22	17.145
16.645	14.635
13.755	19.115
13.795	14.725
20.34	16.025
15.54	14.8
15.67	15.085
21.1875	15.145
23.265	15.215
11.045	19.11
13.63	17.345
13.47	17.72
18.745	17.68
15.72	10.425
17.875	13.535
13.4975	17.08
17.59	13.29
13.385	14.25
20.335	18.94
20.05	15.485
17.86	18.64
16.495	18.26
14.56	12.93
16.025	18.54
16.56	14.635
12.825	15.895
20.835	12.26
17.195	12.745
18.155	17.89
15.88	15.645
17.075	16.765
14.05	15.94
12.98	20.28
14.46	16.695
15.6	12.665
17.37	16.19
21.59	13.38
12.9	16.685
20.125	16.68
15.785	17.01
16.89	13.92
18.155	17.705
13.735	15.8
13.4	18.54
9.405	17.49
14.11	12.215
13.2	16.39
14.45	12.065
17.63	10.75
18.74	14.52
11.365	13.42
11.985	21.01
15.39	13.145
13.255	17.145
16.975	17.815
15.78	16.075
10.495	13.63
20.635	14.2375
19.22	15.935
10.415	12.495
17.3	15.115
16.025	16.82
11.55	10.265
21.405	15.255
20.99	14.395
13.575	16.48
13.295	15.965
14.655	14.21
16	15.1
14.175	18.03
11.47	16.53
15.875	10.03
12.01	18.2
16.18	20.015
15.6675	9.95
11.225	18.285
18.96	10.675
17.555	12.265
13.705	12.81
16.565	11.96
18.4425	12.94
17.985	14.52
18.84	12.82
13.775	19.905
18.31	13.925
24.625	15.83
13.33	14.37
21.8	16
15.58	16.67
18.15	16.355
18.115	17.245
17.435	17.5975
11.025	15.27
14.1725	16.01
15.455	19.885
18.455	15.785
11.615	13.15
13.56	16.915
14.54	14.675
10.175	19.68
20.97	12.145
19.455	11.175
17.42	14.705
18.185	16.795
14.74	14.375
16.01	12.79
14.415	16.69
20.795	14.33
15.185	16.57
12.95	15.355
12.93	21.385
14.195	8.93
15.51	17.125
13.505	14.55
25.475	10.94
12.255	17.32
20.29	16.425
12.585	11.565
22.22	12.84
13.685	12.855
17.215	13.26
19.485	14.65
10.65	13.905
12.59	16.18
12.43	13.005
11.32	12.92
18.735	17.125
14.19	13.285
16.95	12.475
18.36	11.945
11.27	15.945
16.605	18.385
22.3975	16.665
21.25	12.12
17.445	20.735
14.335	13.605
16.945	21.24
16.635	15.115
18.19	18.22
16.635	9.465
17.815	12.7
13.445	15.52
16.93	16.9325
12.035	15.77
15.695	15.395
22.22	19.76
11.16	12.1125
19.255	12.815
16.44	12.475
19.8	16.865
21.285	15.25
17.355	14.16
14.825	16.91
16.765	11.91
17.72	16.74
17.3025	13.455
11.215	16.99
15.615	11.9
11.955	14.51
16.815	18.41
14.99	14.72
18.84	14.09
16.13	14.92
18.63	14.87
16.6	14.14
18.72	22.645
16.855	12.785
17.71	18.17
13.49	12.75
17.905	16.285
16.3	14.3
19.91	12.925
18.57	18.525
20.445	12.655
20.11	16.81
14.545	19.075
13.375	12.385
16.095	14.31
11.465	12.15
13.02	19.19
14.245	15.345
12.59	19.08
18.605	13.13
12.725	14.3975
19.105	14.97
19.56	30.955
11.12	10.22
16.27	15.765
15.31	13.635
13.97	21.19
14.65	13.365
19.03	15.73
13.44	14.5
12.245	10.155
10.43	18.865
16.165	15.445
15.095	13.35
15.675	16.925
16.54	15.225
11.695	15.845
14.285	11.615
17.8175	20.615
15.015	12.84
15.985	12.585
13.485	11.805
17.775	14.19
17.85	18.045
16.965	14.8025
14.62	14.965
20.935	14.23
17.54	10.785
12.485	20.895
15.65	16.745
15.345	17.825
20.005	12.555
13.5	16.65
12.78	16.82
19.92	19.045
16.98	9.665
19.2	20.455
13.595	14.06
19.395	16.645
19.995	17.885
12.29	11.81
11.4	15.685
15.805	13.6
16.6	16.68
15.55	14.39
14.46	13.25
12.905	15.815
10.49	9.95
10.39	13.01
17.99	10.45
9.44	21.405
20.485	13.585
12.055	12.27
14.055	15.01
11.4	12.72
13.675	14.115
19.73	19.05
14.68	17.29
10.135	17.655
23.51	17.285
13.7975	12.51
18.74	11.52
18.045	11.1
16.545	18.095
19.63	20.39
14.615	19.115
12.99	14.875
10.68	12.975
14.725	12.54
14.33	17.61
13.74	15.875
21.965	9.625
18.29	13.99
22.39	11.485
9.775	17.89
14.945	11.37
15.495	15.855
12.4	10.215
15.235	15.415
19.675	13.38
16.2	13.77
15.745	13.545
19.3	15.76
17.59	9.635
24.035	13.595
15.21	13.965
21.15	10.155
16.125	11.305
16.665	14.605
13.095	10.335
11.05	12.88
11.09	9.41
14.245	15.245
14.23	15.9
16.47	16.175
8.6	12.46
15.975	16.725
11.72	7.36
14.88	14.355
20.335	15.62
15.89	17.815
15.075	14.595
17.985	20.075
9.16	14.155
19.16	16.85
15.315	11.35
17.025	12.425
14.29	14.155
18.77	15.575
15.8	14.915
12.285	18.14
19.65	10.53
14.715	14.715
15.63	14.11
14.73	11.73
13.62	13.29
20.025	18.6675
14.005	12.135
20.775	13.005
19.19	15.03
7.17	13.3625
16.285	15.33
14.635	14.87
14.825	16.605
19.27	18.575
15.53	15.895
15.28	11.605
13.99	9.36
17.565	10.775
15.365	18.635
13.375	15.97
21.77	20.44
12.5	14.225
10.78	24.97
13.785	12.2
16.36	14.535
10.665	12.275
17.85	19.07
19.215	13.755
9.515	19.46
8.25	17.22
12.015	19.08
21.335	13.005
21.37	12.765
21.44	24.605
16.525	15.3
17.29	22.91
14.095	16.755
13.145	8.2875
12.805	7.045
12.36	15.08
21.465	12.815
10.495	11.46
13.24	17.38
19.535	14.59
18.46	11.055
13.77	17.905
20.655	14.425
12.325	9.9
9.2	9.075
16.17	19.55
16.06	15.435
18.79	12.605
11.505	21.37
17.355	13.825
17.295	12.495
19.49	12.93
15.19	16.995
19.07	14.58
9.39	14.32
16.645	14.995
12.055	17.285
14.115	20.985
16.555	10.595
17.815	10.28
10.715	14.925
16.045	14.255
15.12	9.005
16.91	16.43
15.265	12.47
16.45	9.75
20.625	10.455
17.94	20.605
18.87	13.78
12.28	12.355
11.6575	14.735
13.59	16.42
16.13	18.435
15.075	13.075
15.41	13.78
17.5	17.66
14.59	17.275
13.9	13.06
21.245	12.79
18.715	13.035
13.855	13.75
14.275	17.22
15.3	12.14
14.56	16.285
15.36	14.66
16.625	17.35
14.12	11.175
15.87	10.67
18.86	14.985
14.605	20.67
14.565	11.475
19.555	16.52
16.485	14.76
20.665	14.24
20.045	18.04
12.26	16.57
18.035	16.725
16.065	14.975
18.3	12.71
9.97	13.335
16.325	16.505
19.96	18.425
15.45	19.69
27.99	12.62
14.255	15.62
13.72	12.175
17.5325	9.38
16.575	13.725
19.985	13.74
14.97	14.59
13.04	12.575
17.135	13.33
14.735	20.53
13.985	16.51
20.695	12.135
13.235	12.945
14.4	17.785
14	8.14
11.18	12.8725
17.6	6.905
18.175	10.04
15.03	12.65
15.47	12
17.415	8.84
15.265	19.17
13.845	10.74
18.83	18.74
14.255	15.65
20.06	15.385
12.875	10.995
14.72	11.395
15.16	12.86
15.895	14.905
15.365	18.03
18.345	11.36
13.875	8.955
18.505	14.985
13.095	15.375
10.815	12.395
17.0625	17.13
18.055	18.11
15.565	17.355
17.26	16.51
20.245	15.425
17.84	14.66
16.56	17.365
18.035	17.57
12.32	14.885
19.765	17.215
14.215	11.965
19.22	14.605
15.84	18.425
22.09	13.04
18.065	20.565
13.625	22.605
13.75	12.655
12.44	15.54
17.94	15.39
7.945	13.605
19.285	16.765
12.085	15.365
16.25	14.41
14.1675	16.345
20.5075	8.68
19.435	12.175
20.315	18.83
15.735	17.43
15.485	10.215
14.55	17.255
17.825	15.915
10.875	18.31
14.155	16.225
10.515	16.55
18.36	17.535
15.675	12.235
21.66	14.3
14.115	10.8
19.515	13.365
14.925	25.685
30.585	13.59
16.52	16.62
12.63	20.375
12.59	14.6
21.41	15.17
16.39	14.995
11.37	16.705
13.71	12.265
15.585	14.26
14.325	13.98
11.135	15.3
14.995	16.425
16.52	15.18
18.71	15.105
19.305	12.005
14.1525	11.67
12.735	12.995
15.54	14.82
11.135	16.565
11.955	12.21
19.175	13.56
18.24	16.045
19.085	14.225
19.555	8.905
13.92	11.415
14.205	12.745
14.885	15.965
16.49	15.48
18.555	11.84
14.115	13.75
15.565	14.605
11.55	12.24
13.21	19.29
17.115	12.04
23.035	23.815
13.1	13.225
14.66	17.06
13.29	14.215
15.885	9.235
14.75	19.365
15.425	13.87
15.045	11.545
11.1375	20.365
16.565	17.22
17.54	12.765
12.675	19.295
15.01	14.36
13.17	13.035
8.88	11.46
14.055	10.315
13.6625	10.845
18.695	20.15
16.285	14.67
17.375	17.255
16.465	16.78
19.205	9.63
13.22	20.19
19.1575	13.23
10.77	14.25
22.535	14.505
15.76	13.72
15.295	16.825
14.74	16.85
15.725	12.505
14.355	14.62
11.78	17.77
12.41	12.425
13.7	17.065
8.435	22.48
15.565	14.32
10.45	14.88
16.145	9.525
10.49	13.815
14.35	13.52
20.075	12.495
14.99	15.205
17.76	18.905
11.99
18.275
13.9
14.605
13.79
13.82
14.175
20.65
30.72
15.41
14.485
15.55
25.7
14.99
18.705
10.19
20.125
11.605
16.795
11.965
16.03
13.415
17.98
21.96
19.775
10.4
21.755
12.795
21.54
15.645
16.185
14.045
19.605
12.495
23.11
10.835
13.725
19.11
12.43
13.495
15.065
15.51
15.355
13.925
12.365
14.29
16.02
14.925
23.525
13.64
19.225
9.53
17.285
12.005
13.405
13.875
12.975
16.465
16.37
12.85
12.185
16.84
10.335
19.965
15.495
12.64
13.17
17.635
11.015
18.14
14.85
16.05
12.15
20.005
20.865
9.975
11.53
15.125
16.01
11.5
20.16
20.075
21.535
16.415
18.41
16.8
14
15.39
16.265
21.645
16.65
18.475
12.9
15.995
16.155
16.74
16.8
14.35
13.44
13.63
13.63
20.97
13.16
13.535
19.62
17.605
21.985
16.4
16.475
14.39
15.7
11.72
12.65
9.72
18.51
17.95
12.915
14.22
18.785
13.92
15.595
11.465
12.55
11.475
21.83
14.27
17.815
19.685
16.345
19.44
11.88
18.49
17.47
9.15
14.075
16.47
13.325
18.335
17.52
18.595
21.245
12.22
20.52
20.64
16.43
11.41
17.665
12.335
22.19
20.715
16.68
15.97
15.695
14.415
16.33
11.38
14.925
14.475
17.5625
28.49
20.475
12.99
8.805
14.55
13.96
13.67
13.045
18.215
12.11
19.46
18.1
14.15
20.22
17.715
23.055
12.725
13.47
11.735
20.405
23.405
11.29
15.715
14.5
13.15
18.285
17.165
14.84
15.22
16.38
18.095
19.63
16.94
15.18
22.09
13.4
19.405
15.215
17.73
16.075
15.535
11.72
22.55
16.445
12.85
15.145
15.37
15.905
20.965
8.2825
12.28
12.66
14.715
16.1
18.38
16.62
11.64
22.115
16.915
9.825
13.55
14.695
15.475
12.265
18.255
12.805
17.13
16.565
16.98
15.625
12.36
13.75
10.16
15.02
17.81
15.3
18.895
14.88
17.21
12.175
13.01
18.195
17.31
10.25
14.58
24.295
14.695
10.965
13.38
13.705
13.52
19.83
12.105
18.515
7.95
18.82
16.845
15.785
12.06
16.14
12.305
18.975
17.61
15.365
12.53
19.485
15.975
15.975
21.255
18.68
18.055
12.305
12.965
15.58
18.695
19.055
20.23
15.165
13.65
7.2
17.115
16
12.13
18.86
16.67
16.18
17.025
23.03
14.255
14.84
16.525
16.015
10.565
16.92
15.205
13.5
14.66
20.255
13.585
15.56
15.175
12.4
15.47
18.34
17.4
12.815
16.685
14.345
17.965
12.65
19.14
13.83
20.48
18.12
11.535
15.985
16.13
21.685
13.535
12.52
24.03
15.325
16.935
10.505
14.115
19.4
12.025
16.325
14.12
15.995
13.19
17.39
18.94
8.265
13.95
15.035
14.47
15.9
13.985
13.125
12.65
17.1
16.935
16.35
16.19
12.985
19.47
16.06
17.565
15.695
11.795
19.31
13.61
13.21
11.46
17.66
12.1
11.035
13.925
18.72
13.585
13.37
13.055
18.45
13.655
17.055
14.17
22.805
14.71
15.35
17.995
12.9
15.775
21.505
14.005
13.73
19
15.085
10.91
17.8
17.56
17.14
13.575
17.6
12.86
12.215
18.125
17.685
23.875
15.025
17.545
18.25
13.575
11.885
14.935
20.055
18.075
16.43
12.31
19.51
9.655
16.945
9.32
17.53
13.98
13.225
22.405
15.58
11.285
13.64
22.785
10.575
18.81
12.98
[truncated: 98,089 more rows]

## Sheet: Figure 2d source
Source data for Figure 2d
1:11193631:C:T ANGPTL7 IOPg measurements (mmHg)
RR	RA
11.145	13.595
10.89	14.52
12	12.285
14.83	21.485
17.895	14.085
18.575	16.1
14.46	16.66
16.055	12.01
12.76	13.48
13.82	16.165
10.405	13.59
13.405	18.16
15.05	11.435
12.965	14.77
21.12	10.23
11.17	16.805
15.66	12.84
18.965	20.825
16.9	15.33
16.005	13.815
17.235	18.34
10.58	9.545
16.12	11.55
18.2	18.93
14.545	12.37
22.265	14.075
18.4	15.845
12.38	14.505
14.805	18.09
14.315	19.755
18.49	15.775
25.305	11.615
14.92	12.36
13.135	12.165
10.69	13.295
20.785	20.655
25.04	16.17
18.165	13.2575
10.25	15.23
16.355	19.065
16.855	16.9
8.9	14.095
20.955	24.275
13.43	11.095
22.06	12.025
18.18	14.71
20.035	15.985
13.585	13.95
16.38	14.955
15.87	14.22
19.835	20.485
12.88	13.425
14.2	12.965
15.105	14.145
18.2525	16.165
17.64	13.83
16.015	19.75
24.92	20.11
17.465	14.185
21	18.135
19.555	11.665
12.345	12.285
16.725	27.935
14.4	6.115
10.14	12.2
13.16	16.535
15.695	14.1
14.64	14.205
11.585	14.125
11.67	13.14
21.505	18.225
20.6	14.655
16.63	9.525
9.28	11.065
19.03	6.765
10.755	13.265
19.925	12.695
14.645
15.87
13.985
18.845
22.57
15.17
17.555
16.055
12.97
12.685
8.385
14.01
21.355
19.385
17.095
13.33
13.235
14.465
17.575
13.395
14.925
11.675
14.235
17.11
15.5025
18.52
21.385
13.47
19.715
15.175
12.435
19.255
17.72
19.53
19.435
15.125
18.835
15.435
15.6
13.455
15.65
20.7
15.425
21.13
17.06
16.97
11.515
13.45
29.405
22.645
11.61
14.72
12.91
14.99
14.28
14.545
13.9
13.125
13.62
13.94
12.09
14.105
11.48
10.49
15.82
16.455
21.965
13.345
18.125
15.935
13.88
19.53
11.325
17.94
9.96
10.265
21
13.87
13.68
15.515
16.73
20.03
16.43
12.68
11.885
14.585
15.22
15.05
10.725
20.575
14.46
18.365
15.385
18.74
17.26
15.945
22.23
13.88
14.335
17.61
18.2
17.305
17.665
17.72
17.105
17.01
13.99
15.13
14.775
13.105
16.64
11.435
12.48
14.82
17.2
14.56
7.995
14.595
15.21
19.68
13.685
15.005
16.875
14.485
16.08
16.22
10.09
19.075
9.14
13.795
14.85
17.615
12.42
20.86
22.065
11.345
12.01
14.705
15.065
20.13
14.18
9.98
18.875
13.5725
19.26
13.615
13.6
16.025
15.9
8.12
14.37
11.55
10.19
18.01
16.795
18.055
15.12
9.985
14.585
12.14
15.855
11.5
20.105
16.475
17.08
16.9
15.83
7.035
18.815
21.905
11.94
17.215
12.24
20.59
15.59
15.025
14.05
9.26
20.035
13.21
24.7
15.45
16.485
12.065
16.21
14.105
19.32
13.39
17.615
13.005
15.36
15.13
17.75
13.78
14.75
14.945
15.315
24.34
21.025
20.685
14.945
11.005
19.385
20.115
9.525
10.075
20.05
20.325
14.015
19.32
11
10.945
16.475
12.885
15.065
16.14
11.705
17.325
13.97
17.865
16.31
19.675
17.805
20.12
15.425
14.2
19.765
16.135
17.005
13.82
18.02
14.47
19.15
19.175
16.045
18.905
11.67
17.225
18.425
12.965
14.6
22.215
13.615
15.21
24.3
14.01
20.785
10.51
12.285
18.325
14.375
15.25
16.97
8.685
18.19
19.59
16.22
14.185
9.56
18.61
17.725
18.04
13.6375
15.105
10.745
14.645
16.36
19.88
18.725
19.115
16.555
15.75
15.295
17.58
15.71
20.085
16.125
18.71
14.395
13.335
17.11
16.215
15.615
17.515
14.565
11.27
14.235
14.125
16.83
12.765
15.2
13.295
21.43
12.845
20.79
21.28
15.59
23.005
15.87
19.85
15.01
10.365
12.25
17.34
10.765
15.895
11.1
13.215
29.595
20.585
10.18
10.545
17.065
17.265
16.44
15.755
15.14
16.415
15.825
15.955
9.995
13.775
20.63
16.11
14.105
10.025
17.575
18.335
16.62
15.185
15.855
19.145
22.545
18.73
16.95
15.205
12.07
14.88
18.8
22.25
15.05
25.145
20.305
15.125
20.46
20.945
13.915
16
18.905
15
14.385
12.92
19.51
10.365
16.65
11.69
19.225
23.465
14.655
12.32
16.135
13.915
14.95
12.78
14.175
11.325
11.175
13.49
16.86
14.16
13.875
14.93
17.345
12.06
15.045
11.745
15.51
17.175
17.09
6.72
11.57
13.485
14.0675
17.26
14.265
14.505
16.46
16.475
14.565
15.98
23.325
20.225
9.6
18.015
13.485
18.48
14.155
17.765
18.81
19.395
18.09
21.075
17.285
19.075
13.6
15.72
13.86
12.785
17.915
19.115
14.245
17.52
20.09
17.58
23.4
17.58
18.065
12.27
15.725
19.655
16.41
19.1
14.34
20.43
15.09
13.765
15.24
20.7
15.8
18.025
15.71
18.58
12.775
13.845
13.065
13.49
11.645
12.28
18.845
26
13.21
20.45
11.86
12.43
19.54
16.27
14.25
22.06
16.195
16.71
11.79
15.585
15.99
18.355
18.655
13.375
15.515
12.92
12.18
10.395
17.1
18.12
18.385
18.26
14.67
20.735
13.62
15.71
12.91
18.55
14.35
14.265
16.725
16.82
16.915
13.205
15.215
16.625
13.615
13.585
14.56
15.32
23.6
22.035
15.995
15.64
12.385
16.305
11.15
18.81
16.295
15.925
18.05
11.6
14.22
12.365
20.925
15.66
11.72
20.52
22.285
16.29
11.34
14.8525
17.97
19.555
14.515
8.005
11.495
17.195
17.25
14.075
14.26
7.205
15.535
18.295
19.195
20.65
12.88
19.875
17.1
13.35
17.715
12.58
17.855
13.15
13.715
11.93
14.88
13.57
17.85
20.85
18.155
12.73
11.97
19.56
13.16
18.37
12.15
13.24
13.53
14.385
10.915
13.295
25.55
11.56
15.24
16.01
16.96
21.53
15.725
15.965
16.945
16.695
15.73
16.065
18.435
10.585
16.23
15.175
13
17.625
30.235
13.895
11.255
9.56
25.83
15.55
15.13
11.755
12.375
18.98
19.325
16.825
13.43
14.415
18.625
15.46
12.765
14.525
16.145
12.9625
14.82
13.195
20.715
15.82
9.975
18.675
15.12
15.605
22.605
20.38
12.435
21.94
19.615
18.125
18.405
11.89
8.86
17.55
13.63
22.84
11.7
12.48
10.665
16.63
18.195
22.385
17.66
14.775
10.935
16.34
10.725
23.735
13.74
13.795
15.92
13.84
13.975
16.115
14.485
10.55
15.5
11.985
15.06
20.265
15.41
11.085
14.515
11.715
11.675
18.805
14.125
11.06
10.215
19.215
10.495
18.5
13.12
15.05
13.14
7.84
17.21
16.11
18.135
20.725
13.68
13.3
20.11
22.85
21.665
14.93
12.99
13.975
13.805
19.215
18.23
17.255
16.22
12.9375
18.72
15.89
10.39
15.18
20.41
18.28
18.91
17.515
10.325
10.56
14.25
15.33
10.405
12.245
6.565
12.73
11.86
14.13
15.06
14.18
14.08
15.725
14.435
17.53
14.875
15.1
14.225
15.28
13.9225
12.645
13.905
16.04
14.81
16.11
11.955
17.73
14.72
15.38
11.505
15.48
15.315
16.67
16.575
16.11
10.55
17.49
18.74
11.01
18.92
12.145
15.8
12.05
16.575
16.19
15.36
19.525
18.495
15.215
20.265
14.945
15.825
13.03
14.78
17.805
13.935
14.72
15.2
7.61
9.905
15.155
13.655
10.66
15.87
13.705
12.69
18.33
10.345
14.585
17.17
21.375
12.95
14.4
15.34
16.78
17.525
15.52
14.92
17.725
10.555
19.26
15.615
13.435
15.6
18.445
19.69
21.105
20.025
18.275
17.57
17.535
18.825
18.36
17.955
16.035
11.35
11.64
18.94
10.9
21.42
11.62
14.87
21.985
12.54
13.055
17.04
13.71
16.925
12
12.7775
12.625
16.5
18.825
16.855
18.565
10.505
18.11
16.4975
12.57
18.9
12.045
21.415
21.465
13.96
11.175
20.115
15.765
14.71
18.605
13.355
21.03
15.67
17.47
12.065
14.59
16.035
10.535
18.84
18.98
18.38
12.645
15.27
12
8.585
15.435
18.205
10.96
16.32
15.415
14.675
15.215
15.105
14.935
14.45
13.065
9.45
14.445
13.985
20.74
17.375
21.145
21.36
16.875
10.92
12.285
13.775
14.5
15.895
10.47
20.83
13.4725
17.675
8.11
20.175
14.04
17.11
17.455
10.66
14.935
13.49
19.265
12.72
15.695
12.405
9.96
17.545
17.78
19.26
16.985
16.14
15.44
16.36
10.575
15.31
12.935
11.13
18.75
19.015
19.565
19.63
18.915
7.85
14.745
12.23
14.86
14.605
20.63
12.645
17.035
7.535
15.86
14.43
20.335
14.165
17.38
13.44
14.955
13.855
14.78
16.6625
20.48
21.865
14.005
19.915
16.23
6.68
14.385
21.135
17.535
12.79
15.135
15.155
15.205
24.295
16.395
15.075
17.27
23.535
16.33
13.755
16.045
21.26
17.23
15.04
13.51
18.475
14.485
9.585
12.285
11.725
14.265
17.485
17.17
14.365
12.415
12.52
11.52
21.055
16.875
19.14
15.955
14.655
11.535
19.2525
15.975
20.04
11.52
16.23
17.74
13.77
10.5775
13.51
16.11
15.07
12.825
21.185
11.52
15.705
17.495
14.055
14.655
14.895
12.0675
15.105
8.565
13.795
14.575
18.095
9.225
15.495
16.2075
24.26
18.935
17.74
14.21
19.25
25.145
15.615
11.95
12.395
11.22
25.22
16.645
13.755
13.795
20.34
15.54
15.67
21.1875
23.265
11.045
13.63
13.47
18.745
15.72
17.875
13.4975
17.59
13.385
20.335
20.05
17.86
16.495
14.56
16.025
16.56
12.825
20.835
17.195
18.155
15.88
17.075
14.05
12.98
14.46
15.6
17.37
21.59
12.9
20.125
15.785
16.89
18.155
13.735
13.4
9.405
14.11
13.2
14.45
17.63
18.74
11.365
10.335
11.985
15.39
13.255
16.975
15.78
10.495
20.635
19.22
10.415
17.3
16.025
11.55
21.405
20.99
13.575
13.295
14.655
16
19.425
13.39
14.175
11.47
15.875
12.01
16.18
15.6675
11.225
18.96
17.555
13.705
16.565
18.4425
17.985
18.84
13.775
18.31
24.625
13.45
13.33
21.8
15.58
18.15
18.115
17.435
11.025
14.1725
15.455
18.455
11.615
13.56
14.54
10.175
20.97
19.455
17.42
18.185
14.74
16.01
14.415
20.795
15.185
12.95
12.93
14.195
15.51
13.505
25.475
12.255
20.29
12.585
22.22
13.685
17.215
19.485
10.65
12.59
12.43
9.89
11.32
18.735
14.19
16.95
18.36
11.27
16.605
22.3975
21.25
17.445
14.335
16.945
16.635
18.19
16.635
17.815
13.445
16.93
12.035
15.695
22.22
11.16
19.255
16.44
19.8
21.285
17.355
14.825
16.765
17.72
17.3025
11.215
15.615
11.955
16.815
14.99
18.84
16.13
18.63
16.6
18.72
16.855
17.71
13.49
17.905
16.3
19.91
18.57
20.445
20.11
14.545
13.375
16.095
11.465
13.02
14.245
12.59
18.605
12.725
19.105
19.56
11.12
16.27
15.31
13.97
14.65
19.03
13.44
12.245
10.43
16.165
15.095
20.325
15.675
16.54
11.695
14.285
9.36
17.8175
15.015
15.985
13.485
17.775
17.85
16.965
14.62
20.935
17.54
12.485
15.65
15.345
20.005
13.5
12.78
19.92
16.98
19.2
13.595
19.395
19.995
12.29
11.4
15.805
16.6
15.55
14.46
12.905
10.49
10.39
17.99
9.44
20.485
12.055
14.055
11.4
13.675
19.73
14.68
10.135
23.51
13.7975
18.74
18.045
16.545
19.63
14.615
12.99
10.68
14.725
14.33
13.74
21.965
18.29
22.39
9.775
14.945
15.495
12.4
15.235
19.675
16.2
15.745
19.3
17.59
24.035
15.21
21.15
16.125
16.665
13.095
11.05
11.09
14.245
14.23
16.47
8.6
15.975
11.72
14.88
20.335
15.89
15.075
17.985
9.16
14.825
19.16
15.315
17.025
14.29
18.77
15.8
12.285
19.65
14.715
15.63
14.73
13.62
20.025
14.005
20.775
19.19
7.17
16.285
14.635
14.825
19.27
15.53
15.28
13.99
17.565
15.365
13.375
21.77
12.5
10.78
13.785
16.36
10.665
17.85
19.215
9.515
8.25
12.015
21.335
21.37
18.65
21.44
16.525
17.29
14.095
13.145
12.805
12.36
21.465
10.495
13.24
19.535
18.46
13.77
20.655
12.325
9.2
16.17
16.06
18.79
11.505
17.355
17.295
19.49
15.19
19.07
9.39
16.645
12.055
14.115
16.555
17.815
10.715
16.045
15.12
16.91
15.265
16.45
20.625
17.94
18.87
12.28
11.6575
13.59
16.13
15.075
15.41
17.5
14.59
13.9
21.245
18.715
13.855
14.275
15.3
14.56
15.36
16.625
14.12
15.87
18.86
14.605
14.565
19.555
16.485
20.665
20.045
12.26
18.035
16.065
18.3
9.97
16.325
19.96
15.45
27.99
14.255
13.72
17.5325
16.575
19.985
14.97
13.04
17.135
14.735
13.985
20.695
13.235
14.4
14
11.18
17.6
18.175
15.03
15.47
17.415
15.265
13.845
18.83
14.255
20.06
12.875
14.72
15.16
15.895
15.365
18.345
13.875
18.505
13.095
10.815
17.0625
18.055
15.565
17.26
20.245
17.84
16.56
18.035
12.32
19.765
14.215
19.22
15.84
22.09
18.065
13.625
13.75
12.44
17.94
7.945
19.285
12.085
16.25
14.1675
20.5075
19.435
20.315
15.735
15.485
14.55
17.825
10.875
14.155
10.515
18.36
15.675
21.66
14.115
19.515
14.925
30.585
16.52
12.63
12.59
21.41
16.39
11.37
13.71
15.585
14.325
11.135
14.995
16.52
18.71
19.305
14.1525
12.735
15.54
11.135
11.955
19.175
18.24
19.085
19.555
13.92
14.205
14.885
16.49
18.555
14.115
15.565
11.55
13.21
17.115
23.035
13.1
14.66
13.29
15.885
14.75
15.425
15.045
11.1375
16.565
17.54
12.675
15.01
13.17
8.88
14.055
13.6625
18.695
16.285
17.375
16.465
19.205
13.22
19.1575
10.77
22.535
15.76
15.295
14.74
15.725
14.355
11.78
12.41
13.7
8.435
15.565
10.45
16.145
10.49
14.35
20.075
14.99
17.76
11.99
18.275
13.9
14.605
13.79
13.82
14.175
20.65
30.72
15.41
14.485
15.55
25.7
14.99
18.705
10.19
20.125
11.605
16.795
11.965
16.03
13.415
17.98
21.96
19.775
10.4
21.755
12.795
21.54
15.645
16.185
14.045
19.605
12.495
23.11
16.92
10.835
13.725
19.11
12.43
13.495
15.065
15.51
15.355
13.925
12.365
14.29
16.02
14.925
23.525
13.64
19.225
9.53
17.285
12.005
13.405
13.875
12.975
16.465
16.37
12.85
12.185
16.84
10.335
19.965
15.495
12.64
13.17
17.635
11.015
18.14
14.85
16.05
12.15
20.005
20.865
9.975
11.53
15.125
16.01
11.5
20.16
20.075
21.535
16.415
18.41
16.8
14
15.39
16.265
21.645
16.65
18.475
12.9
15.995
16.155
16.74
16.8
14.35
13.44
13.63
13.63
20.97
13.16
13.535
19.62
17.605
21.985
16.4
16.475
14.39
15.7
11.72
12.65
9.72
18.51
17.95
12.915
14.22
18.785
13.92
15.595
11.465
12.55
11.475
21.83
14.27
17.815
19.685
16.345
19.44
11.88
9.74
18.49
17.47
9.15
14.075
16.47
13.325
18.335
17.52
18.595
21.245
12.22
20.52
20.64
16.43
11.41
17.665
12.335
22.19
20.715
16.68
15.97
15.695
14.415
16.33
11.38
14.925
14.475
17.5625
28.49
17.88
20.475
12.99
8.805
14.55
13.96
13.67
13.045
18.215
12.11
19.46
18.1
14.15
20.22
17.715
23.055
12.725
13.47
11.735
20.405
23.405
11.29
10.565
15.715
14.5
13.15
18.285
17.165
14.84
15.22
16.38
18.095
19.63
16.94
15.18
22.09
13.4
19.405
15.215
17.73
16.075
15.535
11.72
22.55
16.445
12.85
15.145
15.37
15.905
20.965
8.2825
12.28
12.66
14.715
16.1
18.38
20.765
16.62
11.64
22.115
16.915
9.825
13.55
14.695
15.475
12.265
18.255
12.805
17.13
16.565
16.98
15.625
12.36
13.75
10.16
15.02
17.81
15.3
18.895
14.88
17.21
12.175
13.01
18.195
17.31
10.25
14.58
24.295
14.695
10.965
13.38
13.705
13.52
19.83
12.105
18.515
7.95
18.82
16.845
15.785
12.06
16.14
12.305
18.975
17.61
15.365
12.53
19.485
15.975
15.975
21.255
18.68
18.055
12.305
12.965
15.58
18.695
19.055
20.23
15.165
13.65
7.2
17.115
16
12.13
18.86
16.67
16.18
17.025
23.03
13.695
14.255
14.84
16.525
16.015
10.565
16.92
15.205
13.5
14.66
20.255
13.585
15.56
15.175
12.4
15.47
18.34
17.4
12.815
16.685
14.345
17.965
12.65
19.14
13.83
20.48
18.12
11.535
15.985
16.13
21.685
13.535
12.52
24.03
15.325
16.935
10.505
14.115
19.4
12.025
16.325
14.12
15.995
13.19
17.39
18.94
8.265
13.95
15.035
14.47
15.9
13.985
13.125
12.65
17.1
16.935
16.35
16.19
12.985
19.47
16.06
17.565
15.695
11.795
19.31
13.61
13.21
11.46
17.66
12.1
11.035
13.925
18.72
13.585
13.37
13.055
18.45
13.655
17.055
14.17
22.805
14.71
15.35
17.995
12.9
15.775
21.505
14.005
13.73
19
15.085
10.91
17.8
17.56
17.14
[truncated: 99,604 more rows]

## Sheet: Figure 4c source
Source data for Figure 4c: Levels of protein in lysate and supernatant from ELISA
	Empty Vector						WT						Gln175His						Arg177*						Trp188*
Replicates	1	2	3	4	5	6	1	2	3	4	5	6	1	2	3	4	5	6	1	2	3	4	5	6	1	2	3	4	5	6
Lysate	0.169	0.315	0.358	0.385	0.263	0.318	2.561	3.028	2.813	2.844	3.397	3.615	7.862	7.549	8.125	6.876	13.863	20.007	4.617	4.85	3.053	3.045	4.526	4.095	2	2	1	1	2	2
Supernatant	0	0	0	0	0	0	1.039	1.26	3.447	4.42	3.232	4.04	0.747	0.911	1.599	1.794	2.06	2.407	0.011	0	0	0	0	0	0	0	0	0	0	0
Statistics for differences in supernatant protein levels
Number of families	1
Number of comparisons per family	10
Alpha	0.05
Tukey's multiple comparisons test	Mean Diff.	95.00% CI of diff.	Adjusted P Value
EV vs. WT	-2906	-4094 to -1718	<0.0001
EV vs. 175	-1586	-2775 to -398.3	0.005
EV vs. 177	-1.913	-1190 to 1186	>0.9999
EV vs. 188	0	-1188 to 1188	>0.9999
WT vs. 175	1320	131.8 to 2508	0.0242
WT vs. 177	2904	1716 to 4093	<0.0001
WT vs. 188	2906	1718 to 4094	<0.0001
175 vs. 177	1585	396.3 to 2773	0.0051
175 vs. 188	1586	398.3 to 2775	0.005
177 vs. 188	1.913	-1186 to 1190	>0.9999
Test details	Mean 1	Mean 2	Mean Diff.	SE of diff.	n1	n2
EV vs. WT	0	2906	-2906	404.6	6	6
EV vs. 175	0	1586	-1586	404.6	6	6
EV vs. 177	0	1.913	-1.913	404.6	6	6
EV vs. 188	0	0	0	404.6	6	6
WT vs. 175	2906	1586	1320	404.6	6	6
WT vs. 177	2906	1.913	2904	404.6	6	6
WT vs. 188	2906	0	2906	404.6	6	6
175 vs. 177	1586	1.913	1585	404.6	6	6
175 vs. 188	1586	0	1586	404.6	6	6
177 vs. 188	1.913	0	1.913	404.6	6	6
Statistics for differences in lysate protein levels
Number of families	1
Number of comparisons per family	10
Alpha	0.05
Tukey's multiple comparisons test	Mean Diff.	95.00% CI of diff.	Adjusted P Value
EV vs. WT	-2742	-6760 to 1277	0.2933	A-B
EV vs. 175	-10412	-14431 to -6394	<0.0001	A-C
EV vs. 177	-3730	-7748 to 288.9	0.0782	A-D
EV vs. 188	-1351	-5369 to 2668	0.8585	A-E
WT vs. 175	-7671	-11689 to -3652	<0.0001	B-C
WT vs. 177	-987.9	-5006 to 3030	0.9494	B-D
WT vs. 188	1391	-2628 to 5409	0.8454	B-E
175 vs. 177	6683	2664 to 10701	0.0004	C-D
175 vs. 188	9061	5043 to 13080	<0.0001	C-E
177 vs. 188	2379	-1640 to 6397	0.4299	D-E
Test details	Mean 1	Mean 2	Mean Diff.	SE of diff.	n1	n2
EV vs. WT	301.4	3043	-2742	1368	6	6
EV vs. 175	301.4	10714	-10412	1368	6	6
EV vs. 177	301.4	4031	-3730	1368	6	6
EV vs. 188	301.4	1652	-1351	1368	6	6
WT vs. 175	3043	10714	-7671	1368	6	6
WT vs. 177	3043	4031	-987.9	1368	6	6
WT vs. 188	3043	1652	1391	1368	6	6
175 vs. 177	10714	4031	6683	1368	6	6
175 vs. 188	10714	1652	9061	1368	6	6
177 vs. 188	4031	1652	2379	1368	6	6

## Sheet: Figure 4d source
Source data for Figure 4d: Ratio of ANGPTL7 in supernatant (secreted)/lysate (intracellular)
Empty Vector	WT	Gln175His	Arg177*	Trp188*
0	0.405649	0.094965	0.00248566	0
0	0.416133	0.12073	0	0
0	1.2255	0.196801	0	0
0	1.55376	0.260926	0	0
0	0.951443	0.148602	0	0
0	1.11768	0.120325	0	0
Statistics:
Number of families	1
Number of comparisons per family	10
Alpha	0.05
Tukey's multiple comparisons test	Mean Diff.	95.00% CI of diff.	Adjusted P Value
Empty Vector vs. WT	-0.945	-1.296 to -0.5945	<0.0001
Empty Vector vs. Gln175His	-0.1571	-0.5076 to 0.1935	0.6843
Empty Vector vs. Arg177*	-0.0004143	-0.3510 to 0.3502	>0.9999
Empty Vector vs. Trp188*	0	-0.3506 to 0.3506	>0.9999
WT vs. Gln175His	0.788	0.4374 to 1.139	<0.0001
WT vs. Arg177*	0.9446	0.5940 to 1.295	<0.0001
WT vs. Trp188*	0.945	0.5945 to 1.296	<0.0001
Gln175His vs. Arg177*	0.1566	-0.1939 to 0.5072	0.6863
Gln175His vs. Trp188*	0.1571	-0.1935 to 0.5076	0.6843
Arg177* vs. Trp188*	0.0004143	-0.3502 to 0.3510	>0.9999
Test details	Mean 1	Mean 2	Mean Diff.	SE of diff.	n1	n2
Empty Vector vs. WT	0	0.945	-0.945	0.1194	6	6
Empty Vector vs. Gln175His	0	0.1571	-0.1571	0.1194	6	6
Empty Vector vs. Arg177*	0	0.0004143	-0.0004143	0.1194	6	6
Empty Vector vs. Trp188*	0	0	0	0.1194	6	6
WT vs. Gln175His	0.945	0.1571	0.788	0.1194	6	6
WT vs. Arg177*	0.945	0.0004143	0.9446	0.1194	6	6
WT vs. Trp188*	0.945	0	0.945	0.1194	6	6
Gln175His vs. Arg177*	0.1571	0.0004143	0.1566	0.1194	6	6
Gln175His vs. Trp188*	0.1571	0	0.1571	0.1194	6	6
Arg177* vs. Trp188*	0.0004143	0	0.0004143	0.1194	6	6

## Sheet: Figure 5A,B,C source
Mouse			Human			African Green Monkey
Experimental group	Angptl7 (654812)		Experimental group	Expression		Experimental_group	Expression
ciliary body	2.9322		Choroid/ retinal pigment epithelium (C/R)	3.27035365354768		bulbar conjuctiva	13.3216
ciliary body	26.1091		Choroid/ retinal pigment epithelium (C/R)	2.21228636190986		bulbar conjuctiva	20.1689
ciliary body	10.8711		Choroid/ retinal pigment epithelium (C/R)	12.6178112190457		bulbar conjuctiva	232.137
ciliary body	15.978		Choroid/ retinal pigment epithelium (C/R)	8.02010534057897		bulbar conjuctiva	231.92
ciliary body	2.7572		Choroid/ retinal pigment epithelium (C/R)	12.0845007757033		bulbar conjuctiva	187.494
ciliary body	2.7023		Choroid/ retinal pigment epithelium (C/R)	10.0879918451486		bulbar conjuctiva	151.025
conjuctiva	15.0823		Choroid/ retinal pigment epithelium (C/R)	5.83878144499508		choroid/RPE	143.087
conjuctiva	22.4356		Choroid/ retinal pigment epithelium (C/R)	6.66836280187376		choroid/RPE	325.207
conjuctiva	19.0544		Choroid/ retinal pigment epithelium (C/R)	4.05723405420815		choroid/RPE	239.828
conjuctiva	26.5353		Choroid/ retinal pigment epithelium (C/R)	6.17149747340231		choroid/RPE	307.49
conjuctiva	5.1896		Choroid/ retinal pigment epithelium (C/R)	13.5930553677805		choroid/RPE	383.222
conjuctiva	12.0023		Choroid/ retinal pigment epithelium (C/R)	11.7927402544102		choroid/RPE	336.472
cornea	56.3872		Choroid/ retinal pigment epithelium (C/R)	5.93373523396114		choroid/RPE Mac	74.893
cornea	38.9076		Ciliary body (CB)	28.0745090324745		choroid/RPE Mac	124.901
cornea	45.4614		Ciliary body (CB)	29.5023475796407		choroid/RPE Mac	93.1013
cornea	24.6872		Ciliary body (CB)	13.0140634173587		choroid/RPE Mac	21.3344
cornea	50.3786		Ciliary body (CB)	13.4024370069367		choroid/RPE Mac	58.5065
cornea	51.9414		Ciliary body (CB)	15.6985638235605		choroid/RPE Mac	64.3484
iris	2.2782		Ciliary body (CB)	9.65854686669092		ciliary body	19.667
iris	6.5127		Ciliary body (CB)	8.95906529345548		ciliary body	129.682
iris	2.4202		Ciliary body (CB)	10.9208408507966		ciliary body	35.728
iris	0.4194		Ciliary body (CB)	9.54249052136318		ciliary body	147.596
iris	2.5393		Ciliary body (CB)	11.8366593885823		ciliary body	109.382
iris	3.2735		Ciliary body (CB)	16.7549855926015		ciliary body	100.098
lens	0.1979		Ciliary body (CB)	17.0119668296316		cornea	982.546
lens	0.1667		Ciliary body (CB)	16.472233585636		cornea	2224.17
lens	0.0186		Ciliary body (CB)	11.295893176827		cornea	3810.54
lens	0.3312		Ciliary body (CB)	15.9366051215911		cornea	2714.28
lens	0.157		Ciliary body (CB)	24.4922181632262		cornea	2419.28
lens	0.3909		Ciliary body (CB)	13.4708310604105		cornea	4048.14
optic nerve	7.9553		Cornea (C)	1425.38986623662		iris	395.363
optic nerve	14.3683		Cornea (C)	1798.64876899103		iris	570.687
optic nerve	10.9153		Cornea (C)	4866.65002051687		iris	245.335
optic nerve	11.1867		Cornea (C)	2457.77849552714		iris	427.241
optic nerve	5.5206		Cornea (C)	5014.35850433216		iris	301.316
optic nerve	6.0057		Iris (I)	52.3712788886159		iris	43.0674
optic nerve head	79.0769		Iris (I)	86.231858870325		lens	24.7248
optic nerve head	34.1184		Iris (I)	303.96783306885		lens	9.93282
retina	0.1253		Iris (I)	34.955558138275		lens	6.98389
retina	0		Iris (I)	21.1184448497		lens	5.4763
retina	0.0818		Iris (I)	105.631158428985		lens	15.3845
retina	1.1665		Iris (I)	105.597575279765		lens	26.774
retina	0		Iris (I)	62.2721341013139		optic nerve	84.4119
retina	3.002		Iris (I)	121.02787324192		optic nerve	58.8891
retinal pigment epithelium and choroid	20.6827		Iris (I)	150.698445401524		optic nerve	22.5076
retinal pigment epithelium and choroid	200.133		Iris (I)	123.29422456412		optic nerve	26.3717
retinal pigment epithelium and choroid	206.554		Iris (I)	88.7735977897042		optic nerve	24.9992
retinal pigment epithelium and choroid	163.651		Iris (I)	84.8685547515191		optic nerve	22.5328
retinal pigment epithelium and choroid	326.074		Iris (I)	203.717089530846		retina macular	0.0186505
retinal pigment epithelium and choroid	128.457		Iris (I)	216.157267260159		retina macular	0.0442799
sclera	256.299		Iris (I)	116.003862875234		retina macular	0
sclera	164.996		Iris (I)	14.4121885446671		retina macular	0.0464945
sclera	13.2834		Lens (L)	3.75241632932355		retina macular	0.0934779
sclera	50.7119		Lens (L)	1.09500843357213		retina macular	0.11215
trabecular meshwork	66.8335		Lens (L)	0.453658163485394		retina macular	0.0230563
trabecular meshwork	85.7331		Lens (L)	8.23060827164281		retina macular	0.0446699
trabecular meshwork	54.3366		Lens (L)	1.54229955925599		retina macular	0.227835
trabecular meshwork	34.0412		Lens (L)	9.70499157688353		retina macular	0.0443788
trabecular meshwork	30.4596		Optic nerve (ON)	671.338929189414		retina peripheral	0.0209657
			Optic nerve (ON)	192.441740790724		retina peripheral	0.0635122
			Optic nerve (ON)	191.412083906239		retina peripheral	0.0943008
			Optic nerve (ON)	68.3268962576405		retina peripheral	0.179395
			Optic nerve head (ONH)	81.7887117383497		retina peripheral	0.130136
			Optic nerve head (ONH)	623.483780097655		retina peripheral	0.35815
			Optic nerve head (ONH)	507.508554689816		retina peripheral	0.0447521
			Optic nerve head (ONH)	442.629400617919		retina peripheral	0.234663
			Optic nerve head (ONH)	318.853378498363		retina peripheral	0.194946
			Retina (R)	0.336467309472251		retina peripheral	0.401804
			Retina (R)	2.65041421688197		sclera	7359.27
			Retina (R)	0.723566467584875		sclera	6572.66
			Retina (R)	0.323713874860663		sclera	1693.26
			Retina (R)	0.227809076486987		sclera	8495.8
			Retina (R)	0.28605840558231		sclera	9526.06
			Retina (R)	0		sclera	7113.64
			Retina (R)	0.474054795270174		TM	1616.66
			Retina (R)	0.363994923061986		TM	458.854
			Retina (R)	0.135548249766924		TM	192.966
			Retina (R)	0.615941755545154		TM	760.464
			Retina Macula (R.Mac)	0.271890915117233		TM	497.651
			Retina Macula (R.Mac)	0.454490108698764		TM	557.743
			Sclera (S)	6435.2142109426
			Sclera (S)	7788.5695755428
			Sclera (S)	4700.62324290581
			Sclera (S)	1071.68477423261
			Sclera (S)	2522.80811808825
			Trabecular meshwork (TM)	508.483081202196
			Trabecular meshwork (TM)	734.470914645742
			Trabecular meshwork (TM)	168.202726965061
			Trabecular meshwork (TM)	2401.07485938263
			Trabecular meshwork (TM)	1660.57976395972
			Trabecular meshwork (TM)	694.782108431902
			Trabecular meshwork (TM)	1599.59914318899
			Trabecular meshwork (TM)	221.273074601404
			Trabecular meshwork (TM)	531.94258530974
			Trabecular meshwork (TM)	1247.89787504696
			Trabecular meshwork (TM)	1201.51092030487
			Trabecular meshwork (TM)	359.931559103717
			Trabecular meshwork (TM)	539.963108093595

## Sheet: Figure 6a source
Source data for Figure 6a: IOP (mmHg) after intravitreal injection of either PBS or mAngptl7 protein into mouse eyes.
Days after treatment	CTRL (PBS)				mAngptl7
0	16.11	15.11	15.11	16.33	15.33	15.22	15	14.78	14	14.89	13.78	14.78
1	10.67	15.89	15	13.67	9.22	7.29	10.11	16.22	9.67	7.75	8.78	12.11
2	13.44	17.5	15.2	15.33	8.33	7.5	11	15.89	12.4	8.56	11	8.29
3	15.67	17.22	15.44	16.11	20	10.89	19.67	20.44	13.11	17.56	15.22	18.89
4	14.78	13.89	16.33	13.22	23.89	19	20.78	16.78	20.22	20	17.33	18.25
6	15.78	15.56	14	16.56	25.67	19.33	21.33	20.44	17	20.67	16.78	18.56
7	14.67	14.67	14.22	16	23.78	19.44	21.78	19.67	16.67	19.44	16.33	17.11
T-test
P value	Mean of CTRL (PBS)	Mean of mAngptl7	Difference	SE of difference	t ratio	df	q value
0.024669	15.67	14.72	0.9425	0.3568	2.642	10	0.034882
0.051472	13.81	10.14	3.664	1.657	2.211	10	0.060651
0.008972	15.37	10.37	4.996	1.545	3.233	10	0.021144
0.647615	16.11	16.97	-0.8625	1.83	0.4712	10	0.654091
0.002468	14.56	19.53	-4.976	1.24	4.012	10	0.017452
0.013324	15.48	19.97	-4.498	1.499	3.001	10	0.02355
0.008772	14.89	19.28	-4.388	1.351	3.247	10	0.021144

## Sheet: Figure 6b source
Source data for Figure 6b: IOP (mmHgf) after intracameral injection of PBS or mAngptl7 protein into mouse eyes
Days after treatment	CTRL (PBS)				mAngptl7
0	15.89	15.56	13.56	13.22	15.44	16.56	14.22	15.33	15.44	14.11	15.33	14.7
1	15.44	16.33	10.11	9.22	12.22	13.67	10.56	11.33	12.78	10	13.67	13.11
2	18.5	15.22	11.56	13.67	24.67	21.56	14.44	21.22	21.2	13.67	16.89	15.11
3	16.13	15.67	15.57	12.56	22	20	15.63	18.78	19.7	17.44	18.13	14.89
4	14.56	14.11	15.44	13.78	22.22	22.89	18.78	20.11	22.11	17.67	17.33	18.44
6	15.44	15.33	15.67	15.44	21.78	20	19.78	20	20	16	15.22	15.22
7	15.11	14.44			21.44	12.88	16.22	18.78	17.89	15.44	17.22	20.78
T-test
P value	Mean of CTRL (PBS)	Mean of mAngptl7	Difference	SE of difference	t ratio	df	q value
0.361409	14.56	15.14	-0.5837	0.6103	0.9564	10	0.365023
0.676369	12.78	12.17	0.6075	1.413	0.4299	10	0.585542
0.125036	14.74	18.6	-3.858	2.304	1.674	10	0.189429
0.029669	14.98	18.32	-3.339	1.318	2.534	10	0.089897
0.00081	14.47	19.94	-5.471	1.158	4.725	10	0.00491
0.045558	15.47	18.5	-3.03	1.327	2.283	10	0.092027
0.214865	14.78	17.58	-2.806	2.083	1.347	8	0.260416

## Sheet: Figure 8a source
Source data for Figure 8a: IOP (mmHg) measurements of WT, Angptl7 -/- heterozygous (Het) and homozygous (KO) mice.
WT (n=33; 66 eyes)	Het (n=15; 30 eyes)	KO (n=41; 82 eyes)		Unpaired two-tailed t-test
14.78	20.11	18.44		Comparison	P-value	t, df
15.56	18.44	19.78		WT vs het	0.0168	t=2.435, df=94
17.78	18.11	13.89		Het vs KO	0.0776	t=1.782, df=110
18.89	17.22	17.56		WT vs KO	<0.0001	t=5.629, df=146
16.89	15	12.44
16.11	12.33	16.89
19.67	19.89	19.22
16.56	19.22	18
19.67	18.56	16.5
18.33	16.67	14.11
17.67	14.56	16.56
16	14	15.22
16.67	13.44	15.22
16	15.67	16.33
17.78	17	15.44
16.89	13.89	14.67
17	14.11	17.67
19.22	11.67	15.22
17.33	14.33	18.8
17.78	14.78	16.3
17.89	14.11	17.8
15.67	9.78	15.3
13.22	14.56	17.1
17.11	16.44	18.3
13.44	14.89	17.2
15	15.89	16.3
15.7	16	14.6
18.3	14.2	12.3
18.2	16.9	15.9
14.4	14	16.2
17.3	20.6	17
12.7	17	14.1
18.7	17.7	20.6
20.2	15.7	16.8
17.7	17.9	15.1
17.6	16.4	14.1
18.8	17.7	17.6
14.6	13.9	15.8
16.2		18.7
20.2		15.9
19		17.6
21		14.7
22.9		20
15.9		16.89
19.6		17.11
19.1		17.11
17.8		16.78
17.6		13.67
17.2		18.11
14.78		17.89
18.44		14.44
16.44		14.33
19.78		15.67
17		14.33
19.33		15.78
16.89		12
17.67		15.44
14.33		14.89
19		14.22
17.6		13.44
19.22		12
17.7		10.44
17.33		14.78
16.89		11.7
18.2		13.67
15.6		12.67
		12
		11.3
		13.11
		15.89
		14.33
		10.9
		13.2
		12.2

## Sheet: Figure 8b source
Source data for Figure 8b: Conventional outflow facility (C) in WT and Angptl7 KO mice.
WT	KO		Unpaired t-test of KO vs. WT conventional outflow facility
20.98	25.77		P-value	0.1594
18.9	30.26		t, df	t=1.534, df=9
22.6	19.18
20.9	20.11
	34.22
	23.38
	23.35

## Sheet: Figure 8c source
Source data and statistics for Figure 8c: IOP (mmHg) of WT mice untreated and after treatment with siRNA or PBS.
Weeks after treatment	Naive					PBS						siRNA #3								siRNA #5
0	17	16	15.8	17.8	16.6	18	16.2	15.6	14.6	16.2	15.2	15.6	16.2	15.6	15.6	17.7	20.2	16.2	16.6	17.2	15.8	16.2	13.8	17.2	16.6
1	14.6	16.4	17.2	15.4	17.4	17.2	16.6	12.4	14	13.6	14.4	15.6	15	13	17.4	11.4	16.8	13.2	17.8	11	11	12.6	13	15.6	15.2
2	15.4	16.2	13.4	15.2	18.2	18.4	13.8	18.2	15.4	16.2	16.8	15.8	12	14.6	13	10.8	14.6	13.2	16	11.2	9.8	15.8	11.4	16	15
3	15.4	17	16	16.8	17.4	18.8	16.2	17	16.6	17	16.4	15.4	14	13.6	14.2	13	17.4	12.4	15.4	12	14.2	14.6	13	12.4	13.8
4	16.4	16.8	16.4	18.2	18.4	14.8	16	17.6	15.2	17.2	15.8	13	13.2	12.4	13.2	11.4	17	14.2	14.4	12.4	12.2	15.8	13.8	13.6	14
5	16.4	18	16.8	17.6	19.4	18	16.2	20.6	17	17.8	17.2	14.6	12.8	14.4	15	14.2	16.6	14.8	15	15.6	14.2	14	15.6	16.8	14.8
6	16.6	18.6	13.4	16.6	16.6	18.4	17.4	16.4	16.8	16	17.2	14.4	11.6	11	13.2	13.4	14.8	11.4	12.4	13.6	13.2	14.8	12.2	13.2	13.2
Number of families	1
Number of comparisons per family	3
Alpha	0.05
Dunnett's multiple comparisons test	Mean Diff.	95.00% CI of diff.	Adjusted P Value
PBS vs. Naive	-0.1733	-1.577 to 1.231	0.9797	Naive
PBS vs. siRNA #3	2.015	0.6115 to 3.419	0.004	siRNA #3
PBS vs. siRNA #5	2.452	1.048 to 3.856	0.0006	siRNA #5
Test details	Mean 1	Mean 2	Mean Diff.	SE of diff.	n1	n2	q	DF
PBS vs. Naive	16.44	16.61	-0.1733	0.56	7	7	0.3095	24
PBS vs. siRNA #3	16.44	14.42	2.015	0.56	7	7	3.599	24
PBS vs. siRNA #5	16.44	13.99	2.452	0.56	7	7	4.379	24

[truncated: 2 more sheets: Figure 8d source, Figure S8 source]
